# Supplementary material for: The Impact of Process Quality in Early Childhood Education and Care on Socio-Emotional Development: A Meta-Analysis of Longitudinal Studies
Source: Int J Environ Res Public Health. 2025 May 14;22(5):775. doi: 10.3390/ijerph22050775 (PMC12111270; doi:10.3390/ijerph22050775)
Supplement: Supplementary file 1 [file ijerph-22-00775-s001.zip]

Archive with 1 entries (1 files):
- ijerph-3532305-supplementary.pdf
